# Supplementary material for: High-Pressure Processing Influences Antibiotic Resistance Gene Transfer in Listeria monocytogenes Isolated from Food and Processing Environments
Source: Int J Mol Sci. 2024 Dec 2;25(23):12964. doi: 10.3390/ijms252312964 (PMC11641147; doi:10.3390/ijms252312964)
Supplement: Supplementary file 1 [file ijms-25-12964-s001.zip]

Archive with 1 entries (1 files):
- ijms-3321299-supplementary.pdf
